# Supplementary material for: Germination and Heat Resistance of Parageobacillus and Geobacillus spp. Spores
Source: Foods. 2025 Jun 11;14(12):2061. doi: 10.3390/foods14122061 (PMC12191528; doi:10.3390/foods14122061)
Supplement: Supplementary file 1 [file foods-14-02061-s001.zip]

Archive with 1 entries (1 files):
- foods-3656045-supplementary.pdf
